# Supplementary material for: How the Intake of Pulses May Impact Metabolic Disorders and Dementia Risk: A Narrative Review
Source: Nutrients. 2025 Dec 12;17(24):3898. doi: 10.3390/nu17243898 (PMC12736144; doi:10.3390/nu17243898)
Supplement: Supplementary file 1 [file nutrients-17-03898-s001.zip]

Archive with 1 entries (1 files):
- nutrients-4015184-supplementary.pdf
